# Supplementary material for: PKCδ is an activator of neuronal mitochondrial metabolism that mediates the spacing effect on memory consolidation
Source: eLife. 2024 Oct 30;13:RP92085. doi: 10.7554/eLife.92085 (PMC11524582; doi:10.7554/eLife.92085)
Supplement: Figure 2—source data 1. [file elife-92085-fig2-data1.xlsx]

## Sheet: Fig.2a
	5x spaced				5x spaced no induction				5x massed				1x
	tub-GAL80ts; c739-GAL4/+	tub-GAL80ts; c739-GAL4>UAS-PKCδ RNAi JF02991	+/UAS-PKCδ RNAi JF02991		tub-GAL80ts; c739-GAL4/+	tub-GAL80ts; c739-GAL4>UAS-PKCδ RNAi JF02991	+/UAS-PKCδ RNAi JF02991		tub-GAL80ts; c739-GAL4/+	tub-GAL80ts; c739-GAL4>UAS-PKCδ RNAi JF02991	+/UAS-PKCδ RNAi JF02991		tub-GAL80ts; c739-GAL4/+	tub-GAL80ts; c739-GAL4>UAS-PKCδ RNAi JF02991	+/UAS-PKCδ RNAi JF02991
	0.34	0.36	0.25		0.4	0.2	0.32		0.35	0.25	0.16		0.33	0.44	0.51
	0.35	0.36	0.36		0.36	0.25	0.19		0.41	0.22	0.22		0.54	0.37	0.35
	0.31	-0.01	0.27		0.29	0.15	0.34		0.18	0.23	0.41		0.32	0.39	0.49
	0.33	0.11	0.4		0.09	0.25	0.16		0.41	0.21	0.28		0.46	0.24	0.25
	0.02	0.02	0.21		0.29	0.41	0.55		0.38	0.2	0.27		0.41	0.31	0.23
	0.13	0.2	-0.03		0.51	0.27	0.24		0.25	0.25	0.21		0.43	0.38	0.45
	0.03	0.03	0.19		0.05	0.25	0.22		0.29	0.23	0.41		0.35	0.39	0.41
	0.34	0.15	0.15		0.38	0.31	0.44		0.35	0.11	0.12		0.36	0.29	0.24
	0.37	0.16	0.27		0.22	0.23	-0.01		0.27	0.2	0.61		0.11	0.23	0.28
	0.37	0.06	0.3		0.09	0.29	0.16		0.24	0.36	-0.08		0.15	0.25	0.31
	0.1	0.05	0.02		0.46	0.08	0.22		0.48	0.06	0.25		0.35	0.18	0.29
	0.05	-0.13	0.12		0.39	0.2	0.33		0.31	0.15	0.23		0.38	0.19	0.15
	0.25	0.01	0.38		0.27	0.39	0.33		0.48	0.21	0.29
	0.34	0.27	0.32		0.3	0.2	0.46		-0.02	0.14	-0.07
	0.33	-0.13	0.25						0.48	0.22	0.21
	0.35	-0.11	0.35						0.01	0.14	0.27
	0.43	0.23	0.41						0.23	0.33	0.11
	0.41	-0.13	0.28						0.13	0.28	0.24

## Sheet: Fig.2b
	Time traces						Post-training PKCδ activity
		Control (unpaired)		5x spaced			Control (unpaired)	5x spaced
	Time (s)	Mean	SEM	Mean	SEM		1.00678	1.05226
	0	-4.08997	0.521121	-2.43432	0.75713		0.985077	1.0398
	2	-3.17228	0.338173	-1.00815	0.790863		0.99834	0.996996
	4	-2.36414	0.275007	0.00637033	0.552868		1.0054	1.01851
	6	-2.46802	0.377391	0.108769	0.580368		1.00866	1.01816
	8	-2.65478	0.346963	0.344562	0.572343		0.972135	1.03329
	10	-2.69581	0.336105	0.21057	0.580844		0.99807	1.03855
	12	-2.53296	0.378531	0.221084	0.628659		1.01521	1.05987
	14	-2.42756	0.340247	0.562615	0.755368		1.00961	1.01767
	16	-2.26915	0.381454	0.65853	0.685829		1.00146	1.02336
	18	-2.61659	0.468991	0.61275	0.864619		1.00312
	20	-2.62316	0.464547	0.481848	0.829701		0.996148
	22	-2.20474	0.453384	0.386313	0.807606
	24	-2.32538	0.555497	0.282242	0.793752
	26	-2.57365	0.381926	0.297525	0.616146
	28	-2.36076	0.423955	0.416423	0.692415
	30	-2.40842	0.486396	0.414616	0.684574
	32	-2.59409	0.479338	0.252112	0.549992
	34	-2.71108	0.421558	0.205008	0.544345
	36	-2.08465	0.412486	0.434935	0.597465
	38	-2.34855	0.401953	0.364	0.476283
	40	-2.43464	0.291688	0.212647	0.49187
	42	-2.25894	0.298773	0.484574	0.469918
	44	-2.1143	0.374338	0.597012	0.628623
	46	-2.04139	0.37031	0.566133	0.539371
	48	-1.83702	0.299142	0.623722	0.456273
	50	-2.04457	0.355678	0.240623	0.51502
	52	-2.07337	0.312228	-0.0658622	0.413412
	54	-2.07404	0.369304	-0.330732	0.496309
	56	-1.97504	0.315599	-0.533966	0.621329
	58	-1.68747	0.359781	-0.251041	0.726499
	60	-1.66324	0.258373	0.0916577	0.682057
	62	-2.03101	0.259703	0.495782	0.714486
	64	-2.20868	0.32495	0.451063	0.784692
	66	-1.97513	0.28419	0.384044	0.819701
	68	-2.25148	0.292971	0.102741	0.947567
	70	-1.94664	0.36402	0.0653854	0.763077
	72	-1.9677	0.338062	0.187437	0.621764
	74	-1.90716	0.347865	0.0374272	0.687517
	76	-2.21432	0.360758	-0.264279	0.658042
	78	-2.27123	0.435189	0.188022	0.615868
	80	-2.10673	0.351793	0.0895427	0.656735
	82	-1.95877	0.376161	-0.0710388	0.679816
	84	-1.96182	0.373095	-0.193915	0.819238
	86	-1.85052	0.372745	0.0860733	0.715059
	88	-1.69524	0.311062	-0.190283	0.676381
	90	-1.9387	0.334404	0.00573386	0.595757
	92	-1.84899	0.2567	0.00616765	0.572035
	94	-1.75933	0.278396	-0.0642956	0.557392
	96	-2.28852	0.30087	-0.0351923	0.696055
	98	-2.04748	0.421584	0.328286	0.531808
	100	-2.36345	0.432715	0.533059	0.523559
	102	-2.32792	0.406697	0.0805227	0.81428
	104	-2.48054	0.40322	-0.00185832	0.783917
	106	-2.43746	0.427387	-0.231124	0.698137
	108	-2.5012	0.413901	-0.00374919	0.675663
	110	-2.31691	0.355296	-0.182046	0.718264
	112	-1.91696	0.390175	-0.137779	0.75909
	114	-1.67272	0.472923	0.0490212	0.622114
	116	-2.03044	0.381515	0.389783	0.704944
	118	-1.71785	0.515039	-0.131345	0.943746
	120	-2.04256	0.377576	0.0117511	0.89725
	122	-2.09153	0.479381	-0.33463	0.699662
	124	-1.97229	0.409501	-0.578756	0.625906
	126	-1.87878	0.331161	-0.725743	0.643731
	128	-1.85381	0.367818	-0.210281	0.577515
	130	-1.81397	0.375549	0.0266967	0.606722
	132	-1.9471	0.278257	0.169332	0.531271
	134	-1.89911	0.260341	0.00398287	0.627541
	136	-2.09904	0.270983	-0.0645043	0.601236
	138	-2.03695	0.3026	0.080284	0.601669
	140	-2.08968	0.290158	-0.0791173	0.618437
	142	-1.77961	0.247175	0.0962604	0.654903
	144	-1.34147	0.295377	0.153807	0.650327
	146	-1.12473	0.255655	0.242958	0.569175
	148	-1.24146	0.321756	0.147864	0.587795
	150	-0.85409	0.332462	0.144595	0.744139
	152	-0.706897	0.368072	0.568052	0.690501
	154	-0.642202	0.391915	0.424556	0.640647
	156	-0.577878	0.365162	0.471146	0.646021
	158	-0.40274	0.396187	0.774759	0.577107
	160	-0.202341	0.418026	0.791063	0.518516
	162	-0.129404	0.418992	0.31553	0.521017
	164	-0.483911	0.481944	0.591942	0.475408
	166	-0.277254	0.515915	0.374332	0.465912
	168	-0.242771	0.499425	0.361757	0.521873
	170	-0.412623	0.441048	0.861565	0.527552
	172	-0.703294	0.393142	0.550882	0.547105
	174	-0.281873	0.366581	0.614773	0.718249
	176	-0.248604	0.377144	0.694541	0.68492
	178	-0.384152	0.384547	0.399159	0.695961
	180	-0.398292	0.352151	0.14822	0.490602
	182	-0.104219	0.317105	0.0472882	0.476279
	184	-0.767237	0.438526	0.19498	0.520358
	186	-0.323318	0.473559	0.200854	0.537248
	188	-0.347404	0.444271	-0.0133006	0.456184
	190	-0.244147	0.341168	0.07366	0.436427
	192	-0.333068	0.387684	0.131158	0.502074
	194	0.108655	0.410116	0.153221	0.51
	196	-0.366514	0.443067	0.0492912	0.562843
	198	-0.348035	0.409012	0.461837	0.558069
	200	-0.0725989	0.398115	0.291284	0.503341
	202	0.150541	0.320347	0.269702	0.566437
	204	0.139407	0.243918	0.021366	0.542841
	206	0.385153	0.283431	-0.0836766	0.514471
	208	0.440812	0.25972	-0.0359104	0.509127
	210	0.232059	0.313912	0.491626	0.422719
	212	0.39933	0.366129	0.620031	0.504474
	214	0.539395	0.403251	0.492179	0.502728
	216	0.25955	0.356311	0.510434	0.510299
	218	0.171724	0.377995	0.159242	0.468015
	220	-0.083811	0.482335	-0.474184	0.588318
	222	-0.0443446	0.356709	-0.32025	0.524409
	224	-0.113709	0.374005	0.205973	0.621549
	226	0.0314222	0.367646	0.216503	0.4376
	228	-0.0336092	0.451448	0.732469	0.47354
	230	-0.0144447	0.430285	0.458533	0.512494
	232	-0.034296	0.502638	0.457249	0.506249
	234	-0.0819534	0.415327	0.172922	0.45992
	236	-0.198256	0.370362	0.350847	0.537343
	238	0.185183	0.372826	0.406117	0.528264
	240	0.319224	0.415116	0.0658493	0.506116
	242	0.561261	0.369812	0.0614686	0.397805
	244	0.74454	0.390334	0.316417	0.493487
	246	0.875539	0.407596	0.269763	0.369554
	248	0.281556	0.434744	0.209544	0.358476
	250	0.324605	0.419077	0.496646	0.465572
	252	-0.167532	0.288069	0.579442	0.490568
	254	-0.1005	0.380295	0.763566	0.427615
	256	-0.236867	0.359172	0.908392	0.486238
	258	0.46656	0.48544	1.21709	0.409086
	260	-0.0802759	0.569501	1.35515	0.437307
	262	0.287592	0.499683	1.21469	0.502499
	264	-0.0224443	0.349638	1.12763	0.470858
	266	0.0153379	0.280909	0.863391	0.430099
	268	-0.273836	0.260053	0.798317	0.392202
	270	0.0732524	0.238571	1.04405	0.207325
	272	0.200105	0.245827	0.648756	0.242632
	274	0.000871379	0.27232	0.655705	0.216227
	276	-0.227134	0.237676	0.486925	0.341473
	278	-0.115895	0.241299	0.33571	0.397464
	280	-0.279382	0.303943	0.279595	0.394851
	282	-0.29449	0.234766	0.297665	0.396361
	284	0.134501	0.315423	0.484505	0.418767
	286	0.210302	0.340316	-0.0686447	0.420188
	288	0.124263	0.356348	0.299117	0.407221
	290	0.133246	0.317208	0.357913	0.500729
	292	0.0247393	0.300826	0.646209	0.427347
	294	-0.0843661	0.307092	0.824583	0.414033
	296	-0.0994245	0.340618	0.870207	0.438942
	298	0.0498572	0.300147	0.472234	0.423642
	300	-0.12783	0.375159	0.522964	0.529043
	302	0.100808	0.433237	0.205598	0.45955
	304	0.371174	0.32874	0.0235446	0.456514
	306	0.00494363	0.258366	0.322964	0.571056
	308	-0.173038	0.246315	0.257653	0.611736
	310	-0.159763	0.266357	0.0198382	0.639201
	312	1.83554e-05	0.197099	0.0164184	0.498477
	314	0.164263	0.219336	0.140521	0.684631
	316	0.0740886	0.220965	0.351676	0.535617
	318	0.0922957	0.185528	0.058152	0.651755
	320	0.259369	0.23286	0.25931	0.508404
	322	0.105937	0.217561	0.082138	0.272389
	324	0.0794381	0.166216	-0.00119272	0.3119
	326	0.163027	0.242427	-0.209923	0.265812
	328	0.000175779	0.144094	0.0644949	0.277233
	330	0.238581	0.177666	-0.011365	0.259438
	332	-0.108976	0.29232	0.273428	0.202903
	334	0.143713	0.307446	0.152653	0.171304
	336	0.02355	0.391159	0.114828	0.22412
	338	0.332115	0.366737	0.195213	0.325593
	340	0.19823	0.348929	-0.0935637	0.389176
	342	0.211325	0.343141	0.0699406	0.493023
	344	0.110161	0.319007	0.362884	0.442023
	346	-0.2247	0.353961	0.660883	0.422975
	348	-0.121988	0.418362	0.550683	0.323645
	350	-0.169773	0.397301	0.837835	0.361992
	352	-0.442635	0.373546	0.526222	0.303927
	354	-0.423116	0.416634	0.527146	0.361589
	356	-0.474563	0.272863	0.620753	0.368266
	358	-0.280856	0.258942	0.718995	0.354443
	360	-0.433632	0.236647	0.272841	0.498258
	362	-0.200814	0.290634	0.466133	0.362473
	364	-0.216646	0.267122	0.369106	0.430609
	366	-0.0420131	0.311044	0.238149	0.355544
	368	-0.132776	0.158056	0.145575	0.31728
	370	0.0389162	0.195232	0.569893	0.274429
	372	0.0438824	0.212769	0.26303	0.288635
	374	0.127554	0.159332	0.422429	0.275355
	376	0.115111	0.187294	0.178821	0.28349
	378	0.0789973	0.237699	-0.0788092	0.316441
	380	-0.355913	0.261906	-0.170923	0.30707
	382	-0.377551	0.300222	0.112457	0.358283
	384	-0.431134	0.236512	0.102907	0.491133
	386	-0.302625	0.252285	0.207817	0.516768
	388	0.0779136	0.236177	0.267033	0.489805
	390	0.270901	0.250948	0.0398715	0.333731
	392	0.28802	0.305452	-0.165842	0.23919
	394	0.179074	0.29805	0.205502	0.250774
	396	-0.146961	0.31139	0.13327	0.202732
	398	-0.0334238	0.311448	0.0705342	0.30882
	400	0.102385	0.330562	0.145624	0.309684
	402	0.38595	0.333195	-0.132189	0.208873
	404	0.0396278	0.288422	0.466555	0.228597
	406	-0.120238	0.204805	0.129004	0.184431
	408	-0.155297	0.26055	-0.0452648	0.280759
	410	-0.413307	0.292115	0.570722	0.178332
	412	-0.63358	0.254065	0.620395	0.280924
	414	-0.670926	0.244311	0.254074	0.4357
	416	-0.459507	0.24319	0.574507	0.345423
	418	-0.442536	0.281107	0.242661	0.314955
	420	-0.0888556	0.225049	0.102026	0.327147
	422	-0.153451	0.297262	0.241708	0.39507
	424	-0.00411393	0.266997	0.138118	0.311222
	426	0.0109849	0.282842	0.309521	0.283888
	428	-0.151739	0.260757	0.64401	0.280502
	430	-0.103469	0.315474	0.802678	0.341883
	432	0.103943	0.314917	0.673216	0.342067
	434	-0.0966167	0.274328	0.56834	0.390005
	436	-0.411735	0.268209	0.432972	0.375818
	438	-0.208823	0.298437	0.446715	0.336416
	440	-0.147099	0.352108	0.449492	0.315071
	442	-0.263628	0.284368	0.758323	0.330204
	444	-0.225808	0.270218	0.244018	0.464899
	446	-0.0466753	0.285582	0.516981	0.368835
	448	0.0434303	0.286876	0.0183103	0.514398
	450	0.0871099	0.341367	0.25582	0.404149
	452	-0.162727	0.387729	0.649816	0.243839
	454	-0.702338	0.35779	0.279475	0.329722
	456	-0.415251	0.338958	0.346945	0.260793
	458	-0.570679	0.400204	0.478079	0.167555
	460	-0.399374	0.318906	0.380556	0.260414
	462	-0.268592	0.353801	-0.127889	0.318751
	464	-0.115563	0.311917	0.248546	0.383086
	466	-0.273098	0.300246	0.308627	0.389933
	468	-0.301115	0.30927	0.371863	0.370829
	470	-0.621233	0.332623	0.483779	0.376851
	472	-0.594716	0.356833	0.481108	0.308753
	474	-1.1744	0.231115	0.261966	0.258829
	476	-1.10961	0.187244	0.188849	0.382793
	478	-0.843213	0.246129	-0.00522123	0.339834
	480	-0.646243	0.23658	0.0891365	0.362001
	482	-0.426065	0.286787	0.421233	0.356756
	484	-0.206197	0.280867	0.205775	0.291533
	486	-0.138572	0.200773	0.526525	0.2371
	488	0.159976	0.219904	0.384479	0.159876
	490	0.384186	0.233864	0.349963	0.183933
	492	0.505892	0.249081	0.599083	0.326478
	494	0.126798	0.266118	0.594826	0.319137
	496	0.297632	0.326409	0.358964	0.285628
	498	0.28654	0.318932	0.296905	0.381769
	500	0.213738	0.299321	0.441272	0.402445
	502	0.381671	0.26082	0.351321	0.40857
	504	0.510369	0.271292	-0.090691	0.411081
	506	0.204953	0.22222	0.0565941	0.389114
	508	0.0659105	0.23048	0.300125	0.44323
	510	0.133414	0.175691	-0.00638075	0.302402
	512	-0.0442884	0.163512	0.284717	0.312068
	514	-0.314184	0.248022	-0.0698209	0.320428
	516	-0.497751	0.224972	0.108334	0.406304
	518	-0.671482	0.23452	0.264464	0.2936
	520	-0.56781	0.168783	0.209715	0.307794
	522	-0.65016	0.178859	0.304085	0.325934
	524	-0.244983	0.168211	0.336704	0.346654
	526	-0.104764	0.237098	0.108032	0.29207
	528	0.214714	0.24184	-0.0357901	0.210953
	530	0.312239	0.2289	-0.111924	0.289632
	532	0.302373	0.250707	-0.31982	0.203122
	534	0.189496	0.251142	-0.188841	0.331353
	536	0.262332	0.269116	-0.209045	0.235105
	538	0.134894	0.192722	0.0624627	0.241744
	540	0.0882222	0.363695	0.243176	0.363555
	542	-0.16249	0.369273	0.103363	0.312652
	544	0.0238665	0.337216	0.227325	0.36062
	546	0.0439633	0.313667	0.255296	0.317039
	548	-0.135395	0.249165	0.184728	0.267707
	550	-0.156811	0.319947	0.278208	0.208818
	552	-0.0961518	0.307226	-0.0525255	0.286367
	554	-0.0865762	0.169179	-0.232976	0.300012
	556	-0.348578	0.153632	-0.305897	0.291496
	558	-0.338894	0.190921	-0.0601798	0.301911
	560	-0.31862	0.240348	-0.351884	0.217355
	562	-0.343658	0.218471	-0.197846	0.32337
	564	-0.0996139	0.202205	0.103358	0.331287
	566	-0.188308	0.251775	0.0200005	0.254404
	568	-0.21433	0.172621	-0.19269	0.267916
	570	-0.233491	0.207214	0.0953893	0.25086
	572	0.168118	0.297545	0.30197	0.203994
	574	0.0992099	0.308814	0.556127	0.270325
	576	0.0133239	0.311262	0.767266	0.368545
	578	-0.264465	0.291053	0.645935	0.319138
	580	-0.0416482	0.228392	0.541016	0.272616
	582	0.0115908	0.20344	0.451019	0.317707
	584	0.337403	0.234181	0.156102	0.370905
	586	0.564949	0.275003	-0.221637	0.344297
	588	0.523434	0.249715	0.375566	0.289907
	590	0.612791	0.228838	0.087446	0.302195
	592	0.416548	0.180364	0.307084	0.367463
	594	0.0992062	0.283527	0.307403	0.446614
	596	0.0402119	0.142825	0.378987	0.446097
	598	-0.168824	0.233065	-0.0121191	0.450568
	600	-0.170176	0.196607	-0.370512	0.34505
	602	0.0420326	0.196433	-0.437008	0.405162
	604	0.287224	0.274472	0.0180261	0.278003
	606	0.124808	0.302701	-0.352904	0.338006
	608	0.0204549	0.261141	0.122578	0.226025
	610	-0.0193069	0.208061	0.289821	0.284993
	612	-0.294545	0.266546	0.536716	0.219295
	614	-0.323506	0.205281	0.237635	0.300846
	616	0.0428156	0.278429	0.674431	0.317937
	618	0.260287	0.40854	0.00546518	0.207744
	620	0.139514	0.301102	0.0894479	0.317752
	622	0.0290494	0.247428	0.076349	0.231767
	624	0.308679	0.266346	0.046135	0.212301
	626	0.004009	0.267362	-0.287667	0.182199
	628	0.199868	0.372718	-0.00405335	0.213578
	630	0.0297272	0.316371	0.0231092	0.198281
	632	-0.18618	0.282088	0.427757	0.273356
	634	-0.0652442	0.211208	0.433735	0.285392
	636	0.156692	0.334829	0.475349	0.274332
	638	-0.221685	0.299303	0.350448	0.202225
	640	-0.0615816	0.299753	0.411344	0.236114
	642	-0.127095	0.353187	0.0143114	0.23714
	644	-0.438999	0.273037	-0.532806	0.156483
	646	-0.490428	0.246964	-0.33391	0.160315
	648	-0.54926	0.240651	-0.354942	0.286144
	650	-0.465811	0.238969	-0.53828	0.261248
	652	-0.230742	0.258444	-0.437136	0.359991
	654	0.0522933	0.233444	-0.215219	0.401892
	656	-0.0267898	0.223627	-0.0388144	0.369861
	658	-0.0671667	0.271485	-0.126914	0.239546
	660	-0.245834	0.300841	-0.209105	0.20293
	662	0.10667	0.246828	0.090316	0.294034
	664	0.13875	0.240402	0.0384344	0.289773
	666	0.165632	0.237894	-0.203939	0.263708
	668	0.158123	0.297335	-0.0407271	0.288842
	670	0.146968	0.362382	0.161318	0.371637
	672	0.301364	0.360306	-0.09063	0.315828
	674	0.200014	0.28933	0.372487	0.357277
	676	-0.0460379	0.248754	0.623201	0.310799
	678	0.241912	0.248473	0.632409	0.201106
	680	-0.0137689	0.219851	0.479928	0.224948
	682	0.188064	0.290342	0.166968	0.246256
	684	-0.038202	0.248938	0.148827	0.219125
	686	0.447843	0.208021	0.146035	0.31212
	688	0.262339	0.249811	0.0319662	0.377487
	690	0.294492	0.192887	-0.20615	0.281644
	692	0.255351	0.215658	-0.252899	0.294949
	694	0.278943	0.239203	-0.347569	0.416553
	696	0.100437	0.34021	0.224372	0.312084
	698	0.104467	0.2863	-0.015378	0.319978
	700	-0.0111826	0.236083	0.0193516	0.3132
	702	0.130232	0.212276	-0.123503	0.267994
	704	-0.0388784	0.217146	-0.103632	0.276121
	706	0.270153	0.280735	-0.0911148	0.322164
	708	-0.0218219	0.287734	-0.391072	0.292801
	710	0.264129	0.295536	-0.445752	0.29741
	712	0.335984	0.183697	-0.349372	0.231135
	714	0.194809	0.17744	-0.0497289	0.259518
	716	-0.0831363	0.229165	-0.0818047	0.31408
	718	0.249572	0.307514	-0.212389	0.287985
	720	0.183932	0.253687	-0.0171519	0.304897
	722	0.115963	0.36279	-0.0957506	0.367937
	724	0.06145	0.342974	-0.183141	0.460333
	726	0.0933187	0.356568	-0.600732	0.462983
	728	0.176861	0.372061	-0.192223	0.333623
	730	0.126393	0.266643	-0.44762	0.27634
	732	-0.145053	0.208167	-0.646009	0.21957
	734	-0.26368	0.205801	-0.455627	0.365668
	736	-0.300979	0.227242	-0.314752	0.37294
	738	-0.333146	0.269017	-0.328049	0.361178
	740	-0.642291	0.226267	-0.378034	0.25518
	742	-0.307447	0.201415	0.347787	0.308227
	744	-0.503014	0.342811	0.129989	0.353536
	746	-0.252383	0.247894	0.116315	0.320762
	748	-0.0268006	0.306789	-0.136981	0.313362
	750	0.0442288	0.292098	-0.183563	0.24333
	752	-0.30099	0.208059	-0.407659	0.318681
	754	-0.234136	0.180013	-0.321558	0.285138
	756	-0.248725	0.21875	-0.444978	0.230994
	758	-0.169908	0.224075	-0.393404	0.21011
	760	-0.18577	0.189726	-0.355218	0.322207
	762	0.158462	0.222883	-0.441404	0.338303
	764	0.378959	0.256961	-0.15663	0.315956
	766	0.7255	0.248246	-0.343766	0.309127
	768	0.484225	0.251469	-0.0763055	0.183111
	770	0.502775	0.196974	-0.0792473	0.285542
	772	0.585994	0.186211	-0.0903344	0.293596
	774	0.437293	0.256748	-0.0372617	0.300602
	776	0.308647	0.22628	-0.0460627	0.374269
	778	0.262306	0.234246	0.100508	0.440798
	780	0.376042	0.258889	0.181165	0.503716
	782	0.218784	0.242061	0.683819	0.549559
	784	-0.0256323	0.236375	0.822008	0.58478
	786	-0.273821	0.353966	0.528555	0.446262
	788	0.0814091	0.413723	0.880523	0.457142
	790	-0.131923	0.461513	0.31736	0.248364
	792	0.151618	0.46063	0.0374712	0.221468
	794	0.508549	0.424249	-0.228777	0.240048
	796	0.607132	0.295132	0.0843625	0.269317
	798	0.189725	0.248393	-0.0248172	0.248658
	800	0.144815	0.325246	-0.327392	0.265134
	802	-0.0313053	0.268911	-0.0347523	0.291468
	804	0.248547	0.281416	-0.12442	0.21911
	806	0.0670526	0.337514	0.202222	0.285969
	808	0.308192	0.311491	0.0724168	0.318199
	810	0.519017	0.405743	-0.178462	0.266616
	812	0.180318	0.355216	-0.191919	0.332729
	814	0.292719	0.317702	-0.254599	0.397594
	816	0.237814	0.357	-0.330255	0.338687
	818	0.4751	0.39036	-0.29619	0.314408
	820	0.375343	0.268817	-0.110913	0.305843
	822	0.612929	0.226069	-0.21022	0.273355
	824	0.257172	0.259578	-0.624319	0.310122
	826	0.398708	0.421215	-0.347265	0.418497
	828	-0.0316233	0.354723	-0.356598	0.465857
	830	0.108219	0.370062	-0.517689	0.465638
	832	0.0794053	0.289917	-0.607033	0.545413
	834	0.115263	0.345084	-0.368101	0.538743
	836	0.333828	0.346187	-0.376084	0.459471
	838	0.612244	0.291492	-0.538164	0.460309
	840	0.0952995	0.33126	-0.556803	0.530974
	842	0.0888994	0.319277	-0.156812	0.446984
	844	0.227969	0.256509	-0.331432	0.41201
	846	-0.166367	0.225214	-0.261045	0.35536
	848	-0.126307	0.294515	-0.506985	0.291558
	850	-0.0965279	0.289647	-0.64005	0.354872
	852	-0.0980178	0.309313	-0.349597	0.370591
	854	-0.0791523	0.297638	-0.139516	0.426794
	856	0.0317819	0.306356	-0.436036	0.577989
	858	-0.185801	0.264241	-0.761844	0.624894
	860	-0.10855	0.215207	-0.958898	0.61202
	862	0.017396	0.283637	-1.46255	0.627435
	864	0.205512	0.281636	-1.55003	0.571015
	866	-0.299564	0.310186	-0.777234	0.503749
	868	0.0624239	0.351481	-0.593746	0.55584
	870	0.637865	0.302183	-0.777054	0.561423
	872	0.47908	0.40902	-0.657698	0.70392
	874	0.132008	0.35968	-0.970715	0.678898
	876	0.102737	0.208701	-1.01011	0.652802
	878	0.403532	0.306527	-0.682166	0.530249
	880	0.180684	0.219462	-0.86029	0.471867
	882	0.152044	0.199285	-0.647752	0.460642
	884	-0.055455	0.287831	-0.469307	0.432184
	886	0.0622792	0.255402	-0.638077	0.410737
	888	0.00254875	0.216818	-0.718171	0.505518
	890	0.217467	0.182057	-0.852267	0.483931
	892	0.179666	0.175685	-1.08805	0.483545
	894	0.292705	0.18311	-1.38894	0.588546
	896	0.203948	0.218097	-0.619107	0.486776
	898	0.131992	0.175024	-0.930423	0.597982
	900	0.0708298	0.203773	-0.966759	0.540037
	902	0.00693677	0.318307	-1.12153	0.446505
	904	-0.0548976	0.44847	-0.826052	0.471574
	906	-0.289008	0.47014	-0.625312	0.509038
	908	-0.153756	0.432755	-0.696485	0.506435
	910	-0.510951	0.416029	-0.368629	0.419614
	912	-0.528254	0.340122	0.144295	0.362918
	914	-0.451119	0.32476	-0.502599	0.314454
	916	-0.34411	0.351729	-1.44308	0.792498
	918	-0.245495	0.355365	-1.01223	0.740678
	920	-0.00154569	0.281539	-0.888389	0.690622
	922	0.164509	0.263451	-0.702438	0.698671
	924	0.386736	0.245905	-0.804075	0.495284
	926	0.229112	0.283746	-0.590482	0.48265
	928	0.40985	0.269576	-0.561119	0.445464
	930	0.0655177	0.349252	-0.663545	0.497624
	932	-0.24655	0.324297	-0.659907	0.508026
	934	-0.282196	0.312191	-0.631003	0.477043
	936	-0.100079	0.243394	-0.862143	0.430918
	938	-0.0400357	0.219562	-0.486748	0.323468
	940	0.118429	0.322015	-0.5708	0.230224
	942	-0.0202274	0.327722	-0.236126	0.375865
	944	0.173652	0.377956	-0.202693	0.429789
	946	0.0876192	0.388424	-0.115393	0.38027
	948	0.476167	0.39879	-0.490156	0.412401
	950	0.447734	0.328343	-0.558223	0.354127
	952	0.197637	0.336674	-0.876351	0.319952
	954	0.194074	0.313601	-0.540699	0.277042
	956	-0.592907	0.371486	-1.69587	0.453721
	958	-1.70965	0.393872	-2.85848	0.656776

## Sheet: Fig.2c
	Time traces						Post-training PKCδ activity
		Control (unpaired)		5x massed			Control (unpaired)	5x massed
	Time (s)	Mean	SEM	Mean	SEM		1.00011	0.996518
	0	-3.97793	0.439672	-3.81232	0.5477		0.996616	0.995584
	2	-2.74847	0.369649	-2.72985	0.594931		0.99477	0.991806
	4	-1.86547	0.427381	-2.18449	0.581095		1.00002	1.00482
	6	-2.07624	0.594594	-2.08818	0.662219		1.00753	0.993333
	8	-2.02574	0.593177	-2.28108	0.662206		1.00264	1.01288
	10	-2.05536	0.575648	-2.04091	0.668395		1.00209	1.0004
	12	-2.02439	0.426549	-1.97568	0.69803		0.996227	1.02361
	14	-2.17029	0.351642	-2.00405	0.614686			0.969964
	16	-2.66494	0.228061	-1.895	0.500722			1.00435
	18	-2.52341	0.219458	-2.23751	0.449572
	20	-2.72454	0.257949	-2.25493	0.439056
	22	-2.66665	0.274399	-2.41007	0.403634
	24	-2.84445	0.335663	-2.1611	0.432465
	26	-2.83328	0.364754	-2.57959	0.639446
	28	-2.72394	0.353579	-2.48665	0.597406
	30	-2.46003	0.474229	-2.57915	0.485559
	32	-2.35852	0.342274	-2.54909	0.42525
	34	-2.35102	0.277148	-2.53838	0.408353
	36	-2.36035	0.323192	-1.99861	0.445088
	38	-2.2132	0.327082	-1.98684	0.457249
	40	-2.46315	0.408156	-1.71009	0.445091
	42	-2.09626	0.368134	-1.97404	0.493163
	44	-2.36147	0.391862	-2.15127	0.448733
	46	-2.29677	0.308217	-2.26171	0.459784
	48	-2.31369	0.366703	-2.26808	0.489205
	50	-2.4171	0.311297	-2.61948	0.368381
	52	-2.8904	0.225214	-2.63324	0.333394
	54	-2.6658	0.27594	-2.17417	0.355723
	56	-2.56541	0.389524	-2.17042	0.386547
	58	-2.26804	0.416468	-2.33169	0.400346
	60	-2.01603	0.3694	-2.12119	0.415958
	62	-1.80571	0.342718	-2.01271	0.501126
	64	-1.65037	0.344077	-1.97857	0.575334
	66	-1.53163	0.373482	-1.88671	0.57513
	68	-1.57586	0.285207	-1.77385	0.44537
	70	-1.95687	0.315831	-2.05428	0.539518
	72	-2.13605	0.217348	-2.15455	0.470489
	74	-2.20413	0.203121	-2.28871	0.402556
	76	-2.4129	0.162355	-2.44656	0.427014
	78	-2.7307	0.243772	-2.58539	0.433503
	80	-2.46791	0.373467	-2.73702	0.532825
	82	-2.2267	0.405271	-2.59001	0.576683
	84	-2.12564	0.390015	-2.46022	0.625248
	86	-1.96102	0.324578	-2.57785	0.704127
	88	-1.76317	0.316418	-2.62035	0.679575
	90	-1.71183	0.183045	-2.2968	0.510681
	92	-1.88275	0.263093	-1.77346	0.499871
	94	-2.05934	0.325669	-2.06191	0.591073
	96	-1.78797	0.325476	-2.12355	0.618567
	98	-1.96076	0.337393	-1.95473	0.651504
	100	-1.98342	0.335002	-2.17943	0.617262
	102	-1.93863	0.233503	-2.25286	0.536332
	104	-1.92538	0.247112	-2.06672	0.490987
	106	-1.8504	0.204596	-2.22581	0.490221
	108	-1.75049	0.316405	-2.45206	0.500063
	110	-1.67171	0.233176	-2.23158	0.470894
	112	-1.4361	0.263182	-2.134	0.410549
	114	-1.48729	0.161284	-1.89828	0.307852
	116	-1.9927	0.315249	-2.04039	0.197185
	118	-2.34725	0.450493	-2.1282	0.298326
	120	-2.32971	0.375909	-2.36379	0.286433
	122	-2.25218	0.45607	-2.70885	0.346732
	124	-2.81809	0.336331	-2.05242	0.416054
	126	-2.42526	0.194359	-1.80861	0.476032
	128	-2.24069	0.223467	-1.7276	0.421512
	130	-1.76818	0.329687	-1.54552	0.441078
	132	-1.85263	0.367722	-1.51327	0.279738
	134	-1.31318	0.353635	-1.5153	0.400254
	136	-1.50982	0.410853	-1.74178	0.343689
	138	-2.03788	0.247284	-1.94743	0.372366
	140	-2.32753	0.296748	-1.90933	0.406302
	142	-1.57545	0.200067	-1.65523	0.452487
	144	-1.99972	0.356957	-1.35047	0.495552
	146	-0.95963	0.417279	-1.32858	0.505197
	148	-0.889622	0.386837	-0.829794	0.604297
	150	-1.43331	0.352418	-0.648786	0.591882
	152	-1.70464	0.552481	-0.333624	0.686534
	154	-1.15134	0.531793	-0.276978	0.660514
	156	-1.34725	0.511156	-0.301425	0.657789
	158	-1.06941	0.585566	-0.369905	0.616298
	160	-0.993372	0.531436	-0.215962	0.541959
	162	-0.6556	0.517079	-0.608929	0.457033
	164	-1.10702	0.366021	-1.20598	0.387457
	166	-1.02129	0.36124	-0.521419	0.694663
	168	-1.11394	0.362504	-1.23441	0.367695
	170	-0.341729	0.280505	-0.91124	0.412034
	172	-0.363385	0.431874	-0.807529	0.408669
	174	0.0564537	0.301104	-0.655338	0.332626
	176	-0.417363	0.323752	-0.761587	0.35328
	178	-0.63249	0.279269	-0.558323	0.332909
	180	-0.471168	0.273231	-0.554319	0.297488
	182	-0.376831	0.467151	-0.712785	0.376809
	184	-0.0950227	0.529316	-0.505576	0.391736
	186	0.00749223	0.528955	-0.342391	0.436122
	188	0.190907	0.479957	-0.398803	0.446976
	190	0.18944	0.450254	-0.484973	0.381564
	192	-0.265154	0.378812	-0.598529	0.345406
	194	-0.240532	0.363213	-0.539973	0.25569
	196	-0.374868	0.429533	-0.582306	0.196156
	198	-0.49382	0.421217	0.233833	0.446686
	200	-0.00198809	0.396662	0.318526	0.484075
	202	0.0120935	0.387746	0.623233	0.430774
	204	0.082805	0.408412	0.530074	0.343609
	206	0.324145	0.438367	0.256973	0.359947
	208	0.379657	0.345578	0.299029	0.371985
	210	0.193851	0.369033	0.248673	0.300742
	212	0.291498	0.265284	0.0137607	0.3725
	214	0.0991205	0.322276	-0.189889	0.324415
	216	0.178506	0.224376	0.547162	0.464073
	218	0.178484	0.270373	0.561559	0.307838
	220	0.19758	0.266148	0.869139	0.695907
	222	0.17556	0.322908	0.305519	0.314009
	224	0.0377633	0.32872	0.603746	0.276527
	226	0.19536	0.273499	0.206376	0.25447
	228	0.340253	0.309161	0.50027	0.218778
	230	0.420867	0.168611	0.35544	0.274174
	232	0.56114	0.185525	0.413793	0.299731
	234	0.426993	0.276669	0.209977	0.447283
	236	0.671011	0.22812	0.431281	0.479903
	238	0.882853	0.180347	0.511769	0.449742
	240	0.454046	0.371352	0.674219	0.512343
	242	0.701176	0.404842	0.643102	0.554366
	244	0.618738	0.474785	0.783941	0.416526
	246	0.277412	0.522316	0.432784	0.430939
	248	0.19456	0.48109	0.495548	0.396878
	250	0.280839	0.492731	0.407635	0.286041
	252	0.323619	0.473304	0.80861	0.347844
	254	0.0923382	0.403478	-0.0778613	0.332887
	256	0.203694	0.203403	0.140464	0.421933
	258	-0.00180345	0.20009	0.30968	0.410487
	260	0.123389	0.245885	0.299748	0.390207
	262	-0.13077	0.313375	0.270941	0.361342
	264	-0.259041	0.153409	0.560931	0.246801
	266	-0.302507	0.181282	0.969004	0.337927
	268	-0.348547	0.307406	0.582941	0.419357
	270	-0.237313	0.300151	0.719512	0.430074
	272	-0.148007	0.332881	0.720282	0.459532
	274	-0.023058	0.367649	0.791194	0.343773
	276	0.27372	0.323598	0.817985	0.358251
	278	0.386911	0.344882	0.733211	0.278152
	280	0.48571	0.387825	0.85043	0.253109
	282	0.605119	0.340045	0.972876	0.303308
	284	0.463401	0.336513	0.32536	0.231745
	286	0.385646	0.392922	0.26671	0.261772
	288	0.178782	0.423498	0.278152	0.293063
	290	0.283433	0.306608	0.383173	0.357271
	292	0.0713466	0.247988	0.6206	0.240864
	294	0.231055	0.394153	0.342596	0.212808
	296	0.25854	0.441064	0.546154	0.271634
	298	0.459319	0.433959	0.404868	0.305935
	300	0.187949	0.195217	0.421336	0.361795
	302	0.105635	0.245815	0.435814	0.346362
	304	0.451549	0.251453	0.536236	0.385326
	306	0.0980647	0.329343	0.579912	0.355342
	308	0.0231529	0.294641	0.157312	0.289188
	310	-0.276762	0.254043	0.10574	0.412447
	312	0.0213018	0.242895	-0.126021	0.349434
	314	-0.139678	0.284629	-0.0359121	0.419596
	316	-0.279029	0.257146	-0.0278852	0.43354
	318	-0.0779326	0.152643	0.180823	0.3689
	320	0.0894716	0.266363	0.40601	0.273182
	322	-0.153477	0.141012	0.243653	0.27624
	324	-0.219199	0.403141	0.23888	0.22855
	326	-0.330877	0.399287	-0.168768	0.349853
	328	-0.868177	0.366195	-0.122791	0.401997
	330	-0.87866	0.326589	0.17635	0.287656
	332	-0.497843	0.302907	0.0484247	0.279313
	334	-0.453633	0.305285	0.0900722	0.283973
	336	-0.710832	0.345027	-0.216024	0.314135
	338	0.0196338	0.456263	-0.362427	0.238671
	340	-0.520707	0.469768	-0.554041	0.272742
	342	-0.379701	0.443289	-0.535903	0.231927
	344	-0.714767	0.36123	-0.380678	0.26107
	346	-0.289909	0.480467	0.0173066	0.297077
	348	-0.171526	0.472521	0.277426	0.415864
	350	-0.107329	0.458229	0.505337	0.409575
	352	-0.15025	0.42522	0.575843	0.397918
	354	0.0550016	0.285352	0.643594	0.397157
	356	-0.587781	0.316939	0.65454	0.409794
	358	-0.51463	0.308255	0.322534	0.302886
	360	-0.704742	0.464091	0.242041	0.222174
	362	-0.309485	0.342032	0.272234	0.222095
	364	-0.162388	0.241299	0.167243	0.386967
	366	0.0873254	0.181492	-0.0679817	0.38588
	368	0.132099	0.205024	0.296784	0.478665
	370	-0.0327336	0.204534	0.499355	0.400995
	372	-0.0913122	0.309058	0.267349	0.469702
	374	-0.194018	0.279027	0.459342	0.286197
	376	-0.120661	0.242342	0.0502357	0.371351
	378	-0.260109	0.263338	0.0399784	0.42677
	380	-0.0879998	0.269777	-0.0533073	0.398582
	382	-0.127626	0.249557	-0.0359938	0.329626
	384	-0.614151	0.254783	-0.183841	0.310266
	386	-0.495756	0.208639	-0.185282	0.167089
	388	-0.0770808	0.310236	0.0549417	0.191671
	390	-0.313051	0.345696	0.00961369	0.249466
	392	-0.293427	0.279573	0.232534	0.22597
	394	-0.415595	0.262393	0.0284571	0.247744
	396	-0.73035	0.261333	-0.277341	0.250748
	398	-0.964921	0.264091	-0.290388	0.253137
	400	-0.743368	0.275984	-0.312859	0.31497
	402	-0.922107	0.127465	-0.283925	0.336464
	404	-0.819008	0.148699	-0.177695	0.364535
	406	-0.442032	0.273059	0.167027	0.40649
	408	-0.232246	0.327249	0.0504642	0.561627
	410	-0.345286	0.226094	-0.198813	0.48774
	412	0.0517085	0.24051	0.29933	0.288429
	414	0.0251666	0.265274	0.49244	0.310554
	416	0.178982	0.30131	0.459308	0.251778
	418	-0.0405897	0.355037	0.183282	0.300236
	420	-0.0452376	0.350337	0.258148	0.26062
	422	0.159473	0.307756	0.137027	0.295362
	424	-0.221487	0.210026	0.0171651	0.242721
	426	-0.242812	0.154671	0.168574	0.36713
	428	-0.421436	0.287974	0.279487	0.411376
	430	-0.615759	0.280399	0.264661	0.454338
	432	-0.738535	0.293103	0.278031	0.449111
	434	-0.302928	0.225782	0.164009	0.393794
	436	0.0147335	0.23564	0.187609	0.242026
	438	-0.0536473	0.289664	0.443823	0.371138
	440	-0.306776	0.307669	0.135674	0.317429
	442	-0.282044	0.310203	0.119667	0.368589
	444	-0.219082	0.353529	0.0396504	0.303525
	446	-0.235681	0.307536	-0.162287	0.316436
	448	0.281343	0.300879	-0.302959	0.2637
	450	-0.068641	0.200394	-0.475762	0.417485
	452	-0.144438	0.17237	-0.503805	0.317713
	454	-0.0588858	0.193469	-0.849591	0.306647
	456	0.11819	0.247826	0.0152536	0.120176
	458	-0.154033	0.270023	-0.710743	0.448524
	460	0.0448798	0.184799	-0.115472	0.230011
	462	0.0424505	0.222778	-0.0187202	0.276711
	464	-0.392618	0.228089	0.219335	0.348733
	466	-0.728107	0.291027	0.041594	0.318871
	468	-0.577575	0.28688	-0.0432601	0.295447
	470	-0.495313	0.307804	-0.264804	0.319512
	472	-0.496226	0.275726	-0.290655	0.324006
	474	-0.127652	0.254373	-0.344609	0.324507
	476	-0.00268408	0.270517	-0.584243	0.331782
	478	0.163502	0.321746	-0.526637	0.335023
	480	-0.0198664	0.377508	-0.145587	0.289217
	482	0.045677	0.370649	-0.489852	0.24179
	484	-0.327881	0.207368	-0.341122	0.234693
	486	-0.393212	0.278304	-0.330039	0.260183
	488	-0.51967	0.324633	-0.352539	0.230424
	490	-0.166063	0.277204	-0.388938	0.184181
	492	0.176249	0.382271	-0.195375	0.297048
	494	-0.463689	0.212919	-0.230094	0.297739
	496	-0.574669	0.245689	-0.17701	0.247128
	498	-0.587578	0.246183	-0.0774375	0.336566
	500	-0.564787	0.21351	0.0179155	0.395139
	502	-0.547615	0.357511	0.105134	0.302008
	504	-0.386273	0.341421	0.129192	0.272523
	506	-0.531694	0.297735	-0.0348556	0.226944
	508	-0.708422	0.310783	-0.0691852	0.289303
	510	-0.846156	0.292385	-0.192387	0.247935
	512	-0.553938	0.224106	-0.286688	0.313101
	514	-0.187161	0.311452	-0.348166	0.322896
	516	0.08328	0.1926	0.0465515	0.283564
	518	0.0420856	0.161371	-0.234627	0.310251
	520	0.168564	0.1261	-0.234041	0.279709
	522	0.0955978	0.268034	-0.249341	0.269565
	524	-0.000891862	0.215071	-0.640669	0.316406
	526	0.101296	0.233119	-0.717518	0.326955
	528	-0.139862	0.390789	-0.428754	0.35545
	530	-0.0847636	0.411937	-0.654996	0.36218
	532	-0.34497	0.300498	-0.42298	0.393915
	534	-0.38797	0.337868	-0.74064	0.421775
	536	-0.564668	0.313845	-1.02523	0.373739
	538	-0.584108	0.364883	-0.982925	0.227667
	540	-0.434409	0.288687	-0.673771	0.230595
	542	-0.18183	0.231557	-0.993586	0.251873
	544	-0.332539	0.206376	-0.309951	0.329549
	546	-0.226882	0.100484	-0.422899	0.327016
	548	-0.506144	0.121788	-0.732014	0.378649
	550	-0.41579	0.296682	-0.485239	0.384927
	552	-0.581473	0.243258	-0.304312	0.24345
	554	-0.779933	0.200833	-0.19047	0.237967
	556	-0.238324	0.300421	0.203873	0.409794
	558	-0.432189	0.189055	0.331574	0.341071
	560	-0.711775	0.222498	-0.136148	0.140959
	562	-0.609428	0.312401	0.00479872	0.193397
	564	-0.733487	0.349804	0.0961645	0.269477
	566	-0.734816	0.346785	0.179153	0.232473
	568	-0.427059	0.28328	0.0372423	0.294916
	570	-0.347683	0.330506	-0.213276	0.330524
	572	-0.354167	0.324199	-0.266859	0.342479
	574	-0.325134	0.307953	-0.408327	0.363542
	576	0.00401303	0.264449	-0.634097	0.275752
	578	0.0516535	0.229856	-0.909726	0.231354
	580	0.216776	0.19577	-0.511168	0.169053
	582	0.450865	0.184031	-0.611484	0.301133
	584	0.224304	0.324665	-0.660975	0.263057
	586	-0.0378252	0.325566	-0.562726	0.316134
	588	-0.0218848	0.379567	-0.778119	0.397143
	590	-0.365805	0.312848	-0.969546	0.381334
	592	-0.631113	0.218739	-0.388625	0.292138
	594	-0.581722	0.242527	-0.461075	0.396562
	596	-0.672223	0.290016	-0.60191	0.297344
	598	-0.417955	0.239571	-0.491108	0.311138
	600	-0.441064	0.235459	-0.411509	0.312009
	602	-0.17136	0.300405	0.00459948	0.29232
	604	-0.42288	0.345047	-0.0528779	0.301866
	606	-0.104653	0.276563	0.307597	0.292733
	608	-0.295025	0.180052	0.140755	0.347858
	610	0.0394733	0.328016	0.00130928	0.425781
	612	-0.134998	0.239785	-0.172021	0.392507
	614	-0.488599	0.343649	0.170018	0.259532
	616	-0.264581	0.218793	-0.208956	0.279254
	618	0.0253681	0.187581	-0.264386	0.266607
	620	-0.110683	0.19829	-0.20032	0.216699
	622	0.0558694	0.225683	-0.449658	0.333838
	624	0.312187	0.254938	-0.416241	0.266661
	626	0.118283	0.401246	0.05173	0.294384
	628	0.287646	0.381681	0.21052	0.259789
	630	0.375407	0.330832	-0.395911	0.220486
	632	0.384348	0.294618	-0.0756793	0.375637
	634	-0.15635	0.288307	-0.884822	0.284006
	636	-0.206813	0.315919	-1.01145	0.392771
	638	-0.351835	0.271578	-0.717357	0.377132
	640	-0.341753	0.248323	-0.252426	0.455733
	642	-0.0772605	0.293309	-0.308933	0.239943
	644	0.305817	0.17474	-0.160959	0.190473
	646	0.101904	0.185829	-0.294714	0.144561
	648	0.154294	0.266041	-0.394335	0.242668
	650	0.140539	0.295009	-0.165658	0.336531
	652	-0.274242	0.34091	-0.0977189	0.261918
	654	-0.370677	0.263208	0.101662	0.320577
	656	-0.457805	0.231183	0.419417	0.232212
	658	-0.530285	0.262429	0.738566	0.217887
	660	-0.567919	0.276124	-0.443099	0.277555
	662	-0.463694	0.284037	-0.132833	0.349294
	664	-0.55002	0.220728	-0.0729466	0.281809
	666	-0.40963	0.31559	-0.191541	0.340387
	668	-0.403758	0.336735	-0.345978	0.308316
	670	-0.301256	0.326364	-0.290388	0.32377
	672	-0.414742	0.280118	-0.577871	0.37063
	674	0.0064294	0.36085	-0.446295	0.340027
	676	-0.35809	0.252006	-0.425009	0.209675
	678	-0.322416	0.288713	-0.046115	0.253473
	680	0.0890523	0.347315	-0.236161	0.265543
	682	-0.0759012	0.192384	0.0493223	0.315861
	684	0.150829	0.205237	0.254355	0.24691
	686	0.469455	0.320622	0.0413186	0.260025
	688	0.600016	0.225862	0.026825	0.184513
	690	-0.140068	0.290504	-0.1127	0.326458
	692	0.293354	0.355305	0.126773	0.373458
	694	0.332011	0.352152	-0.151584	0.344056
	696	0.368748	0.383294	-0.0704263	0.245929
	698	0.297272	0.474469	0.147955	0.247436
	700	0.558867	0.378981	0.279683	0.130118
	702	0.435731	0.291524	0.502514	0.218431
	704	-0.265863	0.164914	0.33954	0.253084
	706	-0.223491	0.187526	0.159067	0.306158
	708	-0.218581	0.254319	0.235742	0.311548
	710	-0.121885	0.260786	0.192319	0.38313
	712	0.202258	0.33293	0.173162	0.31345
	714	0.172797	0.342196	0.21109	0.272519
	716	0.125942	0.189342	0.383419	0.226004
	718	0.478989	0.172519	0.389509	0.213717
	720	0.0136986	0.301238	-0.0336463	0.282907
	722	0.0333167	0.3414	-0.406401	0.445416
	724	0.274357	0.308425	0.00293539	0.352198
	726	0.237822	0.269237	-0.142918	0.374772
	728	-0.0301511	0.272035	-0.108676	0.319252
	730	0.238701	0.351932	-0.0238777	0.359945
	732	0.519515	0.370864	-0.267263	0.327469
	734	0.413803	0.198487	-0.624708	0.285125
	736	0.399173	0.359488	-0.760771	0.304385
	738	0.466857	0.370687	-0.147318	0.385538
	740	-0.0886517	0.389195	-0.122247	0.307399
	742	0.00393191	0.363091	0.307541	0.346036
	744	0.148712	0.288887	0.241142	0.292841
	746	0.0214616	0.26493	0.302088	0.262043
	748	0.258565	0.349439	0.0190483	0.238768
	750	0.748043	0.288371	0.188553	0.311902
	752	0.545492	0.234566	0.181773	0.252189
	754	0.671886	0.220872	0.239013	0.241653
	756	0.442545	0.251667	0.103515	0.262271
	758	0.179112	0.319359	-0.00782338	0.295847
	760	0.0783178	0.364429	-0.0261747	0.27916
	762	0.270987	0.284166	-0.295818	0.299693
	764	-0.17554	0.234371	-0.185348	0.264891
	766	0.0302253	0.256177	0.170578	0.265219
	768	0.0658355	0.256019	0.171244	0.380538
	770	0.0127558	0.197275	0.240384	0.378222
	772	0.101714	0.31774	0.532848	0.315454
	774	-0.173273	0.285759	0.716939	0.283761
	776	0.37825	0.267361	0.141275	0.182941
	778	0.604269	0.209177	0.251166	0.349533
	780	0.837892	0.187543	-0.140451	0.402737
	782	0.897102	0.126839	-0.289961	0.42609
	784	1.13789	0.374387	0.0259154	0.389108
	786	1.02728	0.345072	0.113568	0.383509
	788	0.406482	0.357477	0.169853	0.441715
	790	0.00401363	0.245252	0.401247	0.30825
	792	0.0886755	0.257004	0.300353	0.205777
	794	0.118353	0.240578	-0.433822	0.668763
	796	-0.0389865	0.153284	0.161136	0.338833
	798	-0.0397618	0.188808	-0.166905	0.335441
	800	-0.0349002	0.233538	-0.34234	0.308335
	802	-0.217178	0.269667	-0.168129	0.26611
	804	-0.1758	0.344491	0.284156	0.319043
	806	0.0739498	0.343225	0.255212	0.319203
	808	-0.0270469	0.35911	0.694129	0.3006
	810	0.228357	0.360754	0.900504	0.334614
	812	0.577351	0.31362	0.61146	0.345088
	814	0.292977	0.162563	0.529872	0.375928
	816	0.26703	0.324415	0.557832	0.316265
	818	0.282182	0.375162	0.371671	0.253346
	820	0.0226885	0.379037	0.267363	0.208939
	822	-0.0871991	0.264326	0.470066	0.286011
	824	-0.0470772	0.224009	0.538499	0.313598
	826	-0.0895117	0.249896	0.565152	0.278202
	828	-0.229488	0.252062	0.496219	0.275977
	830	0.265092	0.174254	0.383471	0.347348
	832	0.379102	0.216546	0.170886	0.246693
	834	0.361392	0.21934	0.296235	0.374317
	836	0.687327	0.328795	0.27146	0.314306
	838	0.803518	0.239565	0.354091	0.234179
	840	0.678024	0.286677	0.476109	0.23453
	842	0.399511	0.284038	0.355521	0.267762
	844	0.306172	0.311737	0.210569	0.27695
	846	0.051536	0.345078	-0.108198	0.305635
	848	0.207806	0.276259	-0.278598	0.304038
	850	0.351309	0.230131	-0.0705695	0.162216
	852	0.0283405	0.233672	0.0526248	0.179993
	854	0.0413644	0.280597	0.0104809	0.203946
	856	0.458404	0.24274	0.483	0.120998
	858	0.491788	0.320738	0.534715	0.0935706
	860	0.452544	0.336533	0.548994	0.117771
	862	0.794559	0.290703	0.562234	0.213281
	864	0.7537	0.317807	0.703178	0.148927
	866	0.837525	0.20284	0.495608	0.183679
	868	0.849014	0.162094	0.534585	0.180165
	870	0.674036	0.213099	0.148308	0.224945
	872	0.637426	0.172094	0.58902	0.272287
	874	0.176042	0.183492	0.169419	0.285035
	876	0.204143	0.206471	0.234666	0.348196
	878	-0.05934	0.239266	0.143218	0.378373
	880	-0.0213865	0.2488	0.409803	0.374982
	882	0.0653657	0.300053	0.117409	0.333093
	884	0.25492	0.309893	0.54436	0.214395
	886	0.0861514	0.24752	0.319408	0.322577
	888	0.173004	0.282165	0.110789	0.312176
	890	0.0262759	0.271738	-0.107331	0.319358
	892	-0.0293313	0.216503	-0.089873	0.244901
	894	-0.462418	0.418923	0.115864	0.260284
	896	-0.323925	0.297597	0.518669	0.432812
	898	-0.015671	0.264593	0.363415	0.480577
	900	0.117204	0.361665	0.217377	0.510736
	902	-0.0212941	0.317043	0.518018	0.489351
	904	0.103577	0.314023	0.559851	0.449846
	906	0.283687	0.234097	0.531484	0.255556
	908	0.476215	0.199363	0.62561	0.2705
	910	0.515348	0.400897	0.460398	0.37571
	912	0.463239	0.172527	0.26788	0.398396
	914	0.457664	0.233089	0.595645	0.379459
	916	0.627351	0.212408	0.547547	0.330078
	918	0.23651	0.250226	0.652139	0.325159
	920	0.417921	0.290464	0.722597	0.230137
	922	0.408168	0.361778	0.706611	0.272113
	924	0.23804	0.360914	0.637464	0.321646
	926	0.554931	0.343174	0.595227	0.329428
	928	0.458492	0.242159	0.406957	0.297709
	930	0.628663	0.300183	0.340623	0.232117
	932	0.576669	0.292545	0.336224	0.172704
	934	0.62436	0.212729	0.266621	0.222673
	936	0.614962	0.388916	0.52478	0.212683
	938	0.693439	0.323933	0.543149	0.26962
	940	-0.143394	0.277255	0.829331	0.47025
	942	-0.314888	0.292275	0.669772	0.459597
	944	0.0729146	0.333479	0.362107	0.527499
	946	0.0361654	0.280076	0.0421895	0.418469
	948	0.109665	0.385086	-0.0441643	0.326937
	950	0.421876	0.171061	0.152382	0.23721
	952	0.417437	0.212222	0.201333	0.179958
	954	0.21599	0.206926	0.126613	0.169199
	956	-0.510378	0.331291	-0.557825	0.36058
	958	-1.19539	0.40935	-1.37607	0.412003

## Sheet: Fig2d
	Time traces						Post-training PKCδ activity
		Control (unpaired)		1x			Control (unpaired)	1x
	Time (s)	Mean	SEM	Mean	SEM		0.995601	0.959268
	0	-4.94274	0.529911	-3.77944	0.379766		0.991393	1.01016
	2	-3.72124	0.538694	-2.57656	0.453912		0.997337	1.00636
	4	-2.83001	0.483663	-1.55901	0.429494		1.02309	1.00677
	6	-2.77685	0.548902	-1.53915	0.376717		0.999299	1.00855
	8	-2.61332	0.505669	-1.76128	0.391131		1.01546	1.00203
	10	-2.39014	0.485979	-1.72003	0.380178		1.00535	1.00727
	12	-2.39234	0.437311	-1.81496	0.329333		1.01141	1.00242
	14	-2.41119	0.467975	-1.76098	0.402035		1.00069	0.991851
	16	-2.35256	0.437999	-1.87915	0.310522		1.00703	0.992072
	18	-2.64745	0.397298	-1.6717	0.312471		1.01352	1.01292
	20	-2.64496	0.492996	-1.89331	0.411425		1.00856	1.00033
	22	-2.9735	0.524059	-1.68668	0.490053
	24	-3.00341	0.470853	-1.66794	0.400144
	26	-2.96538	0.559696	-1.91702	0.342368
	28	-3.02345	0.459438	-2.11874	0.362726
	30	-3.16542	0.500483	-1.84782	0.314307
	32	-2.87477	0.413558	-1.95507	0.318939
	34	-2.75417	0.447719	-2.25154	0.313326
	36	-2.82954	0.402072	-1.8896	0.377846
	38	-2.89851	0.470759	-1.86312	0.352423
	40	-2.69439	0.465193	-1.99753	0.271481
	42	-2.50524	0.436734	-1.974	0.290742
	44	-2.31021	0.475956	-1.73938	0.25455
	46	-2.2526	0.550373	-1.89162	0.375776
	48	-2.59276	0.530048	-1.89761	0.43551
	50	-2.86689	0.500804	-1.69363	0.412166
	52	-2.89844	0.590091	-1.82895	0.383816
	54	-2.72197	0.588661	-1.92562	0.423509
	56	-3.01063	0.521951	-2.01399	0.451952
	58	-2.29506	0.539829	-1.89887	0.381194
	60	-2.04761	0.574389	-2.02127	0.41785
	62	-2.27411	0.551928	-2.10081	0.382143
	64	-2.29095	0.488001	-1.81926	0.348866
	66	-2.41987	0.494494	-1.8239	0.340541
	68	-2.38477	0.559698	-1.93614	0.35818
	70	-2.5567	0.619593	-2.02886	0.3243
	72	-2.48448	0.602224	-1.91347	0.225772
	74	-2.27843	0.552726	-1.83543	0.218724
	76	-2.43853	0.490375	-2.04049	0.255779
	78	-2.20932	0.48048	-2.05478	0.238955
	80	-2.3088	0.457429	-1.88459	0.318394
	82	-2.01547	0.429604	-1.79675	0.277892
	84	-1.95902	0.497984	-1.95994	0.27172
	86	-1.84179	0.452364	-2.03049	0.274093
	88	-1.81287	0.437933	-2.25238	0.238638
	90	-1.92672	0.409781	-2.12087	0.246927
	92	-1.74278	0.399839	-1.91919	0.306799
	94	-1.96782	0.325123	-1.75859	0.334449
	96	-1.72934	0.402268	-1.87539	0.267521
	98	-1.85256	0.427898	-1.76264	0.37116
	100	-1.53333	0.632918	-1.86059	0.327321
	102	-1.78173	0.594699	-1.65964	0.334004
	104	-1.7503	0.608358	-1.57359	0.338417
	106	-1.92329	0.39856	-1.8862	0.305648
	108	-2.14129	0.268128	-1.76726	0.414947
	110	-2.22342	0.301174	-1.48661	0.35565
	112	-2.4149	0.308244	-1.5737	0.321398
	114	-2.7384	0.394747	-1.5771	0.396857
	116	-2.47343	0.413409	-1.55981	0.375684
	118	-3.03846	0.468695	-2.37533	0.337918
	120	-3.72642	0.548382	-3.00218	0.259946
	122	-4.25714	0.640252	-2.59954	0.441779
	124	-4.08894	0.584747	-2.84542	0.300549
	126	-3.93506	0.634429	-2.80768	0.513393
	128	-3.79383	0.561799	-2.61027	0.457758
	130	-3.34229	0.52341	-2.52901	0.336807
	132	-3.17431	0.593651	-2.42972	0.361848
	134	-3.40288	0.512836	-2.41419	0.294961
	136	-3.43771	0.552582	-2.2885	0.276444
	138	-3.3059	0.598799	-1.77872	0.287443
	140	-3.11981	0.6072	-2.19429	0.45711
	142	-3.18514	0.657401	-2.20332	0.479359
	144	-3.00213	0.708032	-1.98788	0.483172
	146	-3.08912	0.683702	-1.63681	0.459475
	148	-2.89429	0.554203	-1.58917	0.466383
	150	-2.59765	0.54928	-1.59163	0.382092
	152	-2.38119	0.560062	-1.27664	0.430554
	154	-2.1176	0.522527	-1.44908	0.38356
	156	-2.26384	0.605481	-1.60747	0.388388
	158	-1.71604	0.564721	-1.6063	0.362729
	160	-1.94222	0.58146	-1.56314	0.368095
	162	-2.04558	0.537029	-1.78115	0.368499
	164	-2.02567	0.526433	-1.7258	0.367785
	166	-1.84039	0.479124	-1.64104	0.437
	168	-1.8454	0.598719	-1.25026	0.396513
	170	-1.6172	0.543789	-1.20108	0.348374
	172	-1.50981	0.465519	-1.09311	0.305763
	174	-1.28749	0.401363	-0.99524	0.309219
	176	-1.18722	0.404735	-0.898691	0.30049
	178	-0.71627	0.39176	-1.06488	0.31384
	180	-0.976255	0.430918	-1.29424	0.372138
	182	-0.771588	0.330574	-1.10432	0.361966
	184	-0.648687	0.2134	-1.05551	0.349042
	186	-0.688293	0.340013	-0.914671	0.37671
	188	-0.483515	0.34434	-0.925986	0.322867
	190	-0.755045	0.368878	-0.611678	0.303552
	192	-0.520296	0.255817	-0.501905	0.346105
	194	-0.802212	0.379185	-0.681153	0.331121
	196	-0.908604	0.408229	-0.601883	0.3474
	198	-0.89281	0.383589	-0.617925	0.352044
	200	-0.709267	0.450907	-0.542144	0.349664
	202	-0.832281	0.415825	-0.236164	0.388806
	204	-0.689472	0.363923	-0.203694	0.422457
	206	-1.09593	0.300356	-0.188369	0.328157
	208	-0.71092	0.355125	-0.121381	0.346349
	210	-0.89118	0.262394	-0.158437	0.356338
	212	-0.511543	0.295487	-0.45862	0.326814
	214	-0.61134	0.297267	-0.270248	0.351398
	216	0.25748	0.270527	-0.421165	0.362011
	218	-0.111938	0.359614	-0.659329	0.425399
	220	0.0563726	0.293612	-0.456292	0.465491
	222	-0.233045	0.29082	-0.461544	0.417959
	224	-0.169945	0.322344	-0.284329	0.441783
	226	-0.442797	0.37721	-0.118414	0.425102
	228	-0.525825	0.342194	-0.147351	0.395117
	230	-0.670754	0.311484	-0.228995	0.265667
	232	-0.390313	0.319192	-0.211454	0.205275
	234	-0.642296	0.314342	-0.340758	0.216594
	236	-0.355783	0.349021	-0.411281	0.216388
	238	0.0606642	0.410885	-0.518957	0.277905
	240	0.0389526	0.43502	-0.293649	0.269582
	242	-0.139457	0.429807	-0.353256	0.356575
	244	-0.244674	0.349139	-0.174139	0.410624
	246	-0.488707	0.433707	-0.0735452	0.355557
	248	-0.621271	0.405976	-0.159903	0.323122
	250	-0.72989	0.351971	-0.0838684	0.254002
	252	-0.326889	0.401469	-0.149686	0.212446
	254	-0.352021	0.364951	0.0598385	0.259895
	256	-0.266312	0.336644	-0.0595975	0.228204
	258	-0.0226447	0.365685	0.0027803	0.2762
	260	0.147669	0.410856	0.0667157	0.228711
	262	0.148788	0.38676	0.0973597	0.244859
	264	0.184368	0.423981	-0.0233467	0.227553
	266	0.145242	0.40782	-0.0982515	0.221771
	268	0.0876727	0.360187	-0.135699	0.202958
	270	-0.146068	0.357839	-0.469272	0.215237
	272	-0.115895	0.336133	-0.411194	0.201703
	274	0.119361	0.292037	-0.107444	0.269626
	276	-0.102327	0.291619	-0.121482	0.360498
	278	-0.159428	0.341052	0.0678724	0.326806
	280	-0.0692501	0.396819	0.37422	0.323313
	282	0.043344	0.3253	0.186195	0.316338
	284	0.170529	0.390227	-0.187599	0.299175
	286	0.220505	0.32492	-0.246512	0.312656
	288	0.16535	0.35553	-0.644787	0.337565
	290	-0.18548	0.347588	-0.678619	0.195244
	292	-0.300255	0.510345	-0.214315	0.311182
	294	-0.513282	0.504743	-0.13205	0.263666
	296	-0.490899	0.540608	0.218964	0.141242
	298	-0.801423	0.485555	0.414291	0.263483
	300	-0.732227	0.482309	0.0419518	0.154682
	302	-0.40063	0.390431	-0.0185301	0.211979
	304	0.0204185	0.253249	0.0395143	0.316739
	306	-0.282236	0.279741	-0.444538	0.207151
	308	-0.519756	0.317523	-0.440402	0.258438
	310	-0.620487	0.30447	-0.286224	0.266962
	312	-0.59328	0.310157	-0.0767654	0.309432
	314	-0.657105	0.338486	-0.0540589	0.270633
	316	-0.513903	0.337607	0.133274	0.274449
	318	-0.393234	0.341654	0.110493	0.27596
	320	-0.21837	0.302711	0.306006	0.239347
	322	-0.26409	0.299508	-0.00842849	0.25024
	324	-0.145112	0.28164	-0.0462832	0.185207
	326	-0.263484	0.226885	0.13128	0.181753
	328	-0.0769465	0.244056	0.0266403	0.283284
	330	-0.371263	0.213799	0.148269	0.287174
	332	-0.466122	0.249977	0.340864	0.270509
	334	-0.540462	0.259875	0.199198	0.219942
	336	-0.348345	0.26282	0.147728	0.34756
	338	-0.38609	0.25355	0.156082	0.229884
	340	-0.358417	0.231802	-0.194655	0.275462
	342	-0.254984	0.290601	-0.0427216	0.244468
	344	0.16505	0.296275	-0.10137	0.247846
	346	-0.00562828	0.412079	-0.12437	0.296014
	348	-0.207091	0.436796	0.0820221	0.299423
	350	0.139071	0.336292	0.248634	0.187162
	352	0.276903	0.340788	0.238518	0.226757
	354	0.189747	0.391102	0.130243	0.256755
	356	0.253227	0.348639	0.331578	0.150135
	358	0.284388	0.282762	0.298583	0.210606
	360	0.038861	0.250635	0.228614	0.229371
	362	0.266593	0.262041	0.132713	0.265799
	364	0.306757	0.241277	0.211306	0.214779
	366	0.25015	0.299292	0.00260473	0.237277
	368	-0.0993796	0.297879	-0.179022	0.261813
	370	-0.085346	0.251701	-0.39362	0.253303
	372	-0.0999196	0.194826	-0.348955	0.280542
	374	-0.136139	0.236105	-0.18055	0.299629
	376	-0.38737	0.278876	-0.164157	0.266203
	378	-0.364464	0.32922	-0.124416	0.318555
	380	-0.635024	0.290514	-0.0519179	0.332102
	382	-0.46585	0.278936	0.00096348	0.259345
	384	-0.241315	0.306208	-0.182906	0.267531
	386	-0.195065	0.302799	-0.00527052	0.371402
	388	-0.304492	0.259732	-0.127646	0.318973
	390	-0.157372	0.270361	0.0795642	0.305678
	392	-0.413315	0.329187	0.115238	0.285094
	394	-0.542881	0.390988	0.312534	0.228585
	396	-0.608365	0.416547	0.3182	0.238844
	398	-0.667969	0.412764	0.163339	0.226688
	400	-0.281992	0.310517	0.223176	0.304807
	402	0.166696	0.287615	0.207025	0.216928
	404	0.375221	0.189438	0.114633	0.16659
	406	0.29565	0.252098	0.10442	0.19556
	408	0.0285448	0.264413	0.106405	0.159616
	410	-0.42544	0.265121	-0.0772386	0.191592
	412	-0.595432	0.298146	-0.0695748	0.230929
	414	-0.711487	0.329384	-0.449821	0.263606
	416	-0.682332	0.351072	-0.486733	0.269705
	418	-0.392426	0.334562	-0.174881	0.168334
	420	-0.721049	0.28923	-0.0955381	0.124954
	422	-0.714966	0.244202	-0.2865	0.208611
	424	-0.624776	0.318992	-0.32014	0.178371
	426	-0.60191	0.3375	-0.105616	0.157689
	428	-0.266892	0.268159	-0.167265	0.232248
	430	-0.175538	0.23699	-0.333573	0.227195
	432	-0.246341	0.210442	-0.355649	0.21854
	434	-0.310664	0.24506	-0.170848	0.209161
	436	-0.25738	0.233938	-0.092484	0.189509
	438	-0.297766	0.259022	-0.278626	0.193693
	440	-0.162846	0.273642	-0.163461	0.166115
	442	-0.102409	0.315097	-0.265982	0.174843
	444	-0.335414	0.36202	-0.216076	0.208313
	446	-0.262575	0.368576	-0.0170293	0.244868
	448	0.130745	0.390799	0.0709502	0.241706
	450	0.0957205	0.322461	-0.310394	0.236118
	452	0.0303082	0.286375	-0.183241	0.237997
	454	-0.160977	0.229672	-0.212114	0.233791
	456	-0.474586	0.187863	0.0155551	0.258028
	458	-0.629581	0.168566	0.37545	0.288975
	460	-0.775363	0.224294	0.352408	0.213881
	462	-0.82001	0.262108	0.168231	0.200672
	464	-0.32604	0.169165	-0.016958	0.161244
	466	-0.238969	0.197669	-0.0281659	0.241179
	468	-0.573817	0.225934	-0.210075	0.273077
	470	-0.786381	0.225874	-0.526113	0.25344
	472	-0.508357	0.217891	-0.282812	0.266046
	474	-0.407223	0.237087	-0.0306082	0.271617
	476	-0.544784	0.205539	0.176625	0.212815
	478	-0.618692	0.21552	-0.0886955	0.178696
	480	-0.300933	0.254673	0.0346947	0.200694
	482	-0.367587	0.298571	0.0534384	0.292266
	484	-0.346621	0.298042	-0.306407	0.226205
	486	-0.668084	0.271348	-0.425491	0.311623
	488	-0.677648	0.271769	-0.29742	0.2793
	490	-0.072837	0.339023	-0.274165	0.278247
	492	0.221295	0.309359	-0.211428	0.2712
	494	-0.109862	0.32268	-0.2774	0.30632
	496	0.0710152	0.306287	-0.438751	0.266956
	498	0.120678	0.262263	-0.3607	0.309171
	500	-0.100395	0.264177	-0.452329	0.239555
	502	0.0327043	0.316505	-0.437932	0.187265
	504	-0.0542259	0.295255	-0.310358	0.21942
	506	-0.110854	0.223285	-0.198022	0.215132
	508	-0.223698	0.219434	-0.178998	0.168056
	510	-0.159528	0.186833	-0.526904	0.270309
	512	-0.114841	0.100027	-0.403506	0.251376
	514	0.13331	0.184555	-0.0439508	0.274891
	516	0.178904	0.237272	-0.399811	0.291339
	518	0.17477	0.198831	-0.224291	0.256807
	520	0.107094	0.21137	-0.0503435	0.252918
	522	0.310273	0.167111	0.195348	0.247423
	524	-0.158733	0.193273	0.103955	0.226612
	526	-0.294555	0.218253	0.0521665	0.210542
	528	-0.0912482	0.236206	0.0907423	0.228797
	530	-0.137742	0.279247	0.0941047	0.252687
	532	-0.249502	0.247342	-0.169424	0.21732
	534	-0.256798	0.278911	-0.117273	0.208626
	536	-0.151337	0.338375	-0.0420286	0.21141
	538	-0.429294	0.327806	-0.232379	0.257989
	540	-0.507905	0.241963	0.0368407	0.21968
	542	-0.371825	0.242364	0.13428	0.223785
	544	-0.589063	0.294381	0.00387862	0.177845
	546	-0.484353	0.280962	-0.127229	0.201757
	548	-0.142305	0.264613	0.137299	0.3077
	550	-0.466002	0.206736	0.0619952	0.296034
	552	-0.295617	0.266086	0.378707	0.321923
	554	-0.0261791	0.239548	0.106308	0.270428
	556	-0.16718	0.289712	-0.0515649	0.230669
	558	-0.487636	0.204518	-0.0278785	0.261004
	560	-0.45846	0.207933	0.0239692	0.218704
	562	-0.563763	0.249435	-0.100322	0.263624
	564	-0.660474	0.211682	-0.22771	0.228
	566	-0.413108	0.204175	0.00815967	0.232875
	568	-0.635813	0.254738	-0.0700108	0.237069
	570	-0.445028	0.238506	-0.0718035	0.262344
	572	-0.188506	0.311354	-0.270881	0.195683
	574	0.104617	0.26318	-0.362417	0.214072
	576	0.151694	0.279644	-0.281056	0.196036
	578	0.105672	0.302342	-0.0990194	0.192769
	580	-0.150059	0.270885	-0.101947	0.274966
	582	0.0628209	0.182659	-0.222132	0.285917
	584	0.0742668	0.188352	-0.285111	0.277473
	586	-0.143915	0.17604	-0.194182	0.258423
	588	-0.0416837	0.262182	-0.252172	0.192242
	590	-0.0328946	0.162928	0.0501881	0.233313
	592	-0.276163	0.148129	0.0734625	0.14482
	594	-0.374469	0.12978	-0.200692	0.288014
	596	-0.547486	0.224409	-0.109746	0.218831
	598	-0.459115	0.250031	-0.174332	0.205284
	600	-0.468699	0.16636	-0.092845	0.172505
	602	-0.197556	0.225527	-0.311732	0.212445
	604	0.315805	0.164479	-0.184367	0.159596
	606	0.136115	0.144423	-0.307187	0.237204
	608	-0.0735172	0.18893	-0.0591381	0.319626
	610	-0.118437	0.207024	-0.0431675	0.248015
	612	-0.0659881	0.205176	-0.0653617	0.210555
	614	-0.119589	0.252267	-0.156504	0.24849
	616	-0.0976238	0.261683	0.0526804	0.277665
	618	-0.0748265	0.244261	-0.157347	0.24728
	620	-0.234483	0.231403	-0.0331637	0.265184
	622	-0.525068	0.259914	-0.0114193	0.228111
	624	-0.76751	0.357788	-0.0688103	0.211988
	626	-0.622073	0.272981	-0.347285	0.186875
	628	-0.722842	0.237819	-0.0344555	0.173984
	630	-0.377782	0.278551	-0.1029	0.172159
	632	-0.520662	0.302627	0.043509	0.147885
	634	-0.442057	0.302914	0.138048	0.145107
	636	-0.49401	0.224762	0.0446553	0.173881
	638	-0.436387	0.250559	-0.0809649	0.258494
	640	-0.438527	0.235691	-0.224004	0.321109
	642	-0.383904	0.257146	-0.0471312	0.285721
	644	-0.390144	0.226272	-0.311047	0.320393
	646	-0.276401	0.251893	-0.175439	0.328099
	648	-0.138765	0.31911	-0.267136	0.311355
	650	0.0908146	0.27147	-0.0399214	0.206583
	652	0.158609	0.24686	-0.0051434	0.250094
	654	0.415947	0.305887	-0.0803667	0.1674
	656	0.313605	0.221341	0.023124	0.166754
	658	0.157605	0.32394	-0.159339	0.208051
	660	0.200439	0.312898	-0.267688	0.183013
	662	0.484112	0.383787	-0.208109	0.209492
	664	0.375829	0.295026	-0.107587	0.133805
	666	0.403672	0.31186	-0.128588	0.201004
	668	0.387735	0.211828	-0.101058	0.194039
	670	0.464287	0.284802	0.00322378	0.187924
	672	-0.00483557	0.238182	-0.20266	0.255375
	674	-0.139558	0.235314	-0.293191	0.184036
	676	0.0583326	0.264197	-0.178468	0.205053
	678	0.155997	0.188938	0.271244	0.130951
	680	0.44264	0.320488	0.327426	0.156848
	682	0.532977	0.268564	0.308415	0.161108
	684	-0.0418665	0.274696	0.343274	0.157377
	686	-0.135923	0.300679	0.368579	0.183401
	688	0.0188288	0.308242	0.140069	0.166166
	690	-0.414329	0.132986	0.206211	0.220935
	692	-0.553357	0.186862	0.0547266	0.293889
	694	-0.110085	0.204337	-0.0872955	0.332732
	696	0.276553	0.23108	-0.221292	0.345817
	698	0.0418894	0.21984	-0.215373	0.314031
	700	0.245577	0.208898	-0.196379	0.27051
	702	0.104027	0.18177	0.0147238	0.293372
	704	0.0171245	0.22863	-0.00161237	0.247029
	706	0.224866	0.294195	0.0860392	0.20435
	708	0.125989	0.269383	-0.198599	0.201343
	710	0.269334	0.325689	-0.21791	0.226979
	712	0.251239	0.277588	-0.266799	0.188723
	714	-0.0842376	0.304957	-0.0798942	0.215683
	716	-0.077068	0.249913	-0.0933152	0.209829
	718	0.175613	0.187214	0.0474167	0.21544
	720	0.101109	0.181711	0.0744303	0.263086
	722	0.0255097	0.179425	-0.294077	0.208207
	724	0.102648	0.181013	-0.398729	0.193753
	726	-0.0168374	0.208346	-0.178115	0.209407
	728	-0.0218629	0.226724	-0.0157561	0.205457
	730	-0.157641	0.200091	0.122273	0.254533
	732	0.474284	0.224504	0.506201	0.326695
	734	0.490755	0.28693	0.450192	0.298412
	736	0.582374	0.295814	0.370104	0.268638
	738	0.447653	0.24581	0.259272	0.168927
	740	0.493813	0.252656	0.0540273	0.155292
	742	0.294785	0.271966	-0.00071009	0.205633
	744	0.465622	0.26969	-0.100685	0.194854
	746	0.412024	0.256931	-0.152022	0.189912
	748	0.279414	0.105022	-0.19823	0.253702
	750	0.258513	0.230191	0.0427118	0.235853
	752	0.367048	0.294801	0.119362	0.232717
	754	0.231622	0.307837	-0.00446366	0.19611
	756	-0.0395547	0.293368	0.230747	0.260139
	758	-0.0861572	0.222353	-0.0875605	0.224629
	760	0.116899	0.227839	0.219881	0.226395
	762	0.30288	0.25533	0.0265109	0.263114
	764	0.382582	0.189655	0.171848	0.231526
	766	0.246386	0.205684	0.293234	0.252024
	768	0.399257	0.293418	0.627074	0.224925
	770	0.452359	0.276094	0.033934	0.214818
	772	0.264625	0.255853	0.0449829	0.223374
	774	0.22512	0.286562	0.330395	0.240217
	776	0.0604156	0.263263	-0.100031	0.295233
	778	0.29603	0.318693	-0.335025	0.329054
	780	0.201061	0.235581	0.240445	0.308515
	782	0.223834	0.24925	0.248493	0.250421
	784	0.243538	0.240334	0.361962	0.200562
	786	0.023386	0.219217	0.446901	0.231473
	788	0.089048	0.236808	0.301173	0.209573
	790	0.124962	0.223108	0.277005	0.181429
	792	0.212482	0.212551	0.245728	0.222573
	794	0.161616	0.252832	0.305362	0.256277
	796	0.0213992	0.318332	0.312696	0.247472
	798	-0.176361	0.276765	0.160487	0.243717
	800	-0.0621816	0.298896	0.170364	0.219894
	802	-0.136124	0.280841	0.566765	0.25023
	804	-0.264291	0.36397	0.155119	0.201262
	806	0.104972	0.325842	0.0341573	0.324063
	808	0.125641	0.227996	0.126284	0.221216
	810	0.290583	0.313687	0.101048	0.180611
	812	0.322421	0.357207	0.00292681	0.166263
	814	0.157352	0.335774	-0.0779297	0.158187
	816	0.158922	0.260954	-0.0552679	0.147434
	818	0.0616083	0.226984	-0.124251	0.149737
	820	0.228263	0.23985	-0.00305052	0.203432
	822	0.277698	0.251183	0.16606	0.163461
	824	0.246078	0.246599	0.178852	0.152547
	826	0.315513	0.261175	0.199129	0.267538
	828	0.15482	0.186151	0.373814	0.216923
	830	0.249925	0.184003	0.246357	0.274657
	832	0.224218	0.20895	0.0194175	0.234328
	834	0.226114	0.248856	-0.0307738	0.177757
	836	0.422705	0.233096	-0.0589733	0.162741
	838	0.298465	0.285872	0.0651807	0.266844
	840	0.119774	0.249103	0.162847	0.189663
	842	0.354604	0.194314	0.517404	0.239471
	844	0.233334	0.190069	-0.0350038	0.318645
	846	0.320276	0.222184	0.190743	0.18865
	848	0.0754263	0.188842	0.375428	0.246116
	850	0.172289	0.275048	0.391308	0.217271
	852	0.293529	0.209886	0.464267	0.231185
	854	0.233946	0.239889	0.341808	0.226586
	856	0.247104	0.318768	0.289858	0.182263
	858	0.133761	0.316306	0.0947957	0.160466
	860	0.0623589	0.305916	-0.0133642	0.198386
	862	0.405299	0.279139	0.0283945	0.245647
	864	0.479869	0.305469	0.232259	0.269709
	866	0.470019	0.293576	0.184027	0.224825
	868	0.454742	0.253413	0.380114	0.219506
	870	0.567522	0.252765	0.070029	0.247162
	872	0.574758	0.197908	0.0441095	0.198662
	874	0.503098	0.226717	0.0774101	0.212957
	876	0.417414	0.22205	-0.0993866	0.240024
	878	0.597593	0.254927	-0.0820054	0.252364
	880	0.365483	0.22992	0.0196057	0.277958
	882	0.248449	0.230794	0.0119749	0.242811
	884	0.405152	0.292642	0.279862	0.257643
	886	0.668775	0.253017	0.644081	0.213668
	888	0.439528	0.300335	0.611102	0.270728
	890	0.462871	0.443829	0.271823	0.18407
	892	0.376432	0.32054	0.516153	0.282982
	894	0.235901	0.286384	0.426132	0.259945
	896	-0.0358864	0.186916	0.148207	0.306184
	898	0.291889	0.222834	-0.0734089	0.269749
	900	0.240647	0.283391	0.0464687	0.230424
	902	0.316637	0.289715	0.0982609	0.21644
	904	0.30305	0.342203	0.146435	0.150178
	906	0.527037	0.326637	-0.0312857	0.205926
	908	0.257609	0.250886	0.026196	0.194595
	910	0.392406	0.248884	-0.219255	0.202531
	912	0.625679	0.255596	-0.0168947	0.186162
	914	0.701541	0.185553	0.0402484	0.246281
	916	0.561244	0.122835	0.538051	0.274951
	918	0.481652	0.189917	0.084868	0.288964
	920	0.370168	0.226273	0.200101	0.279492
	922	0.423406	0.158192	0.408694	0.199204
	924	0.341513	0.236209	0.411373	0.22011
	926	0.536401	0.28672	0.0631437	0.243648
	928	0.433321	0.328411	0.353189	0.284099
	930	0.286215	0.324959	0.274933	0.269407
	932	0.248359	0.29972	0.188653	0.208669
	934	0.132504	0.246348	0.0779292	0.182523
	936	0.057134	0.285614	0.180088	0.203499
	938	0.207774	0.239867	0.158209	0.271637
	940	0.413702	0.242845	-0.0150636	0.226877
	942	0.381782	0.151878	0.23041	0.271634
	944	0.524457	0.148646	0.200201	0.248133
	946	0.532192	0.229671	0.282436	0.220831
	948	0.432396	0.237749	0.358515	0.249942
	950	0.202166	0.320898	0.437942	0.159859
	952	0.0856693	0.336916	0.167612	0.31315
	954	0.119636	0.321352	0.444266	0.265146
	956	-0.406373	0.305265	-0.296902	0.306653
	958	-1.79258	0.4144	-1.29658	0.296739
